# Supplementary material for: iPSC-Derived Microglia for Modeling Human-Specific DAMP and PAMP Responses in the Context of Alzheimer’s Disease
Source: Int J Mol Sci. 2020 Dec 18;21(24):9668. doi: 10.3390/ijms21249668 (PMC7765962; doi:10.3390/ijms21249668)
Supplement: Supplementary file 1 [file ijms-21-09668-s001.zip]

Archive with 4 entries (2 files):
- ijms-1005874-supplementary/
- ijms-1005874-supplementary/ijms-1005874 supp/
- ijms-1005874-supplementary/ijms-1005874 supp/ijms-1005874.pptx
- ijms-1005874-supplementary/ijms-1005874 supp/Supplementary data.pdf
